# Supplementary material for: Two new toxic yellow Inocybe species from China: morphological characteristics, phylogenetic analyses and toxin detection
Source: MycoKeys. 2021 Aug 3;81:185–204. doi: 10.3897/mycokeys.81.68485 (PMC8355026; doi:10.3897/mycokeys.81.68485)
Supplement: XML Treatment for Inocybe squarrosolutea [file mycokeys.81.68485-treatment1.xml]

<!DOCTYPE tp:taxon-treatment
  PUBLIC "-//TaxonX//DTD Taxonomic Treatment Publishing DTD v0 20100105//EN" "tax-treatment-NSO.dtd">
<tp:taxon-treatment xmlns:tp="http://www.plazi.org/taxpub"><tp:treatment-meta><kwd-group><label>Taxon classification</label><kwd><named-content xmlns:xlink="http://www.w3.org/1999/xlink" content-type="kingdom">Fungi</named-content></kwd><kwd><named-content xmlns:xlink="http://www.w3.org/1999/xlink" content-type="order">Agaricales</named-content></kwd><kwd><named-content xmlns:xlink="http://www.w3.org/1999/xlink" content-type="family">Inocybaceae</named-content></kwd></kwd-group><mixed-citation publication-type="journal"><person-group><name><surname>Li</surname><given-names>Sai Nan</given-names></name><name><surname>Xu</surname><given-names>Fei</given-names></name><name><surname>Jiang</surname><given-names>Ming</given-names></name><name><surname>Liu</surname><given-names>Feng</given-names></name><name><surname>Wu</surname><given-names>Fang</given-names></name><name><surname>Zhang</surname><given-names>Ping</given-names></name><name><surname>Fan</surname><given-names>Yu Guang</given-names></name><name><surname>Chen</surname><given-names>Zuo Hong</given-names></name></person-group><article-title>Two new toxic yellow <italic><tp:taxon-name><tp:taxon-name-part taxon-name-part-type="genus" reg="Inocybe">Inocybe</tp:taxon-name-part></tp:taxon-name></italic> species from China: morphological characteristics, phylogenetic analyses and toxin detection</article-title><source>MycoKeys</source><day>03</day><month>8</month><year>2021</year><volume>81</volume><fpage>185</fpage><lpage>204</lpage><pub-id pub-id-type="doi">10.3897/mycokeys.81.68485</pub-id></mixed-citation></tp:treatment-meta><tp:nomenclature><tp:taxon-name>
              <object-id xmlns:xlink="http://www.w3.org/1999/xlink" content-type="arpha" xlink:type="simple">B9F6591A-BED5-5470-9852-986BE5127D88</object-id>
              <tp:taxon-name-part taxon-name-part-type="genus" reg="Inocybe">Inocybe</tp:taxon-name-part>
              <tp:taxon-name-part taxon-name-part-type="species" reg="squarrosolutea">squarrosolutea</tp:taxon-name-part>
            </tp:taxon-name><tp:taxon-authority>(Corner &amp; E. Horak) Garrido, Bibliotheca Mycologica 120: 177, 1988.</tp:taxon-authority><xref ref-type="fig" rid="F2">Figures 2</xref><xref ref-type="fig" rid="F3">, 3</xref><xref ref-type="fig" rid="F6">, 6a</xref><tp:nomenclature-citation-list><tp:nomenclature-citation><tp:taxon-name>
                  <tp:taxon-name-part taxon-name-part-type="genus" reg="Astrosporina"/>
                  <tp:taxon-name-part taxon-name-part-type="species" reg="squarrosolutea"/>
                </tp:taxon-name><comment>≡ <tp:taxon-name><tp:taxon-name-part taxon-name-part-type="genus" reg="Astrosporina">Astrosporina</tp:taxon-name-part><tp:taxon-name-part taxon-name-part-type="species" reg="squarrosolutea">squarrosolutea</tp:taxon-name-part></tp:taxon-name> Corner &amp; E. Horak, <tp:taxon-name><tp:taxon-name-part taxon-name-part-type="genus" reg="Persoonia">Persoonia</tp:taxon-name-part></tp:taxon-name> 10(2): 175, 1979. </comment></tp:nomenclature-citation></tp:nomenclature-citation-list></tp:nomenclature><tp:treatment-sec sec-type="Basidiomata" id="SECID0EADAI"><title>Basidiomata.</title><p>Small to medium-sized. Pileus: 30–60 mm in diameter, bell-shaped to convex when young, and then planar with umbonate center; margin strongly in-rolled or deflexed when young, and then gradually straight when mature; center covered with stout, erect, conic squamules (up to 2 mm high, 1–1.5 mm wide), coarsely fibrillose towards the margin; surface dry, primrose yellow (1A6) to bright yellow (2A5), becoming pale brown (3B6) over the disc. Lamellae crowded (ca. 50–70), 3–5 mm wide, adnexed to adnato-decurrent, often subsinuate; light yellow (1A5) turning to pale yellow-fuscous (2B5), edge concolorous, even. Stipe 35–75 × 4–8 mm, cylindrical or attenuated towards apex, stout, base subbulbous to bulbous, up to 16 mm wide; bright yellow (2A5); apex pruinose, covered with bright yellow(2A5) to orange (2A6), longitudinal, floccose-fibrillose fibrils towards base; dry, solid. Cortina conspicuous present in young specimens. Context pale yellow (1A4) in stipe and cuticle.</p></tp:treatment-sec><tp:treatment-sec sec-type="Basidiospores" id="SECID0EFDAI"><title>Basidiospores.</title><p>(5.0) 5.5–9.0 (10.0) µm (av. 7.1 μm, SD 1.1 μm) × (4.0) 4.5–6.0 (6.5) µm (av. 5.3 μm, SD 0.6 μm), Q = (1.00) 1.11–1.67 (1.80), Qm = 1.33 ± 0.19 (n = 200 of 10 coll.), nodulose, 6–8 hemispheric knobs, yellow-brown with 5% KOH. Basidia: 17–26 × 7–9 µm, 4-spored, clavate to broadly clavate. Pleurocystidia: 37–67 µm (av. 46.1 μm, SD 3.0 μm) × 10–18 µm (av. 13.4 μm, SD 1.2 μm), Q = 2.80–4.0 (n = 100 of 10 coll.), abundant, broadly fusoid to lageniform; crystalliferous at apex, base usually truncate to obtuse, occasionally tapered into pedicel; metuloid, hyaline, sometimes contain a few small crystals or resinous inclusions, thick-walled, walls up to 1.5 µm thick, bright yellow with 5% KOH. Cheilocystidia similar to pleurocystidia, 35–62 × 9–17 µm; paracystidia: 12–25 × 5–11 µm, abundant, thin-walled, translucent inside, clavate to broadly clavate. Hymenophoral trama: sub-regularly arranged, yellowish with 5% KOH, composed of thin-walled, cylindrical to inflated hyphae 4–23 µm wide. Caulocystidia: 48–98 × 17–22 µm, present at stipe apex, in clusters, similar to those of hymenial cystidia; cauloparacystidia: 20–35 × 10–13 µm, clavate to broadly clavate, thin-walled, nearly hyaline inside, abundant. Pileipellis a trichoderm, regular to subregular, pale brown with 5% KOH, composed of smooth, thin-walled, cylindrical hyphae, 4–8 µm in diameter. Oleiferous hyphae present in pileus and stipe trama, 3–10 µm in diameter, branched. Clamp connections present and common in all tissues.</p><fig id="F2" position="float" orientation="portrait"><object-id xmlns:xlink="http://www.w3.org/1999/xlink" content-type="doi" xlink:type="simple">10.3897/mycokeys.81.68485.figure2</object-id><object-id xmlns:xlink="http://www.w3.org/1999/xlink" content-type="arpha" xlink:type="simple">0CCCD331-2BED-5B19-8608-D69134C02414</object-id><label>Figure 2.</label><caption><p>Basidiomata of <italic><tp:taxon-name><tp:taxon-name-part taxon-name-part-type="genus" reg="Inocybe">Inocybe</tp:taxon-name-part><tp:taxon-name-part taxon-name-part-type="species" reg="squarrosolutea">squarrosolutea</tp:taxon-name-part></tp:taxon-name></italic><bold>a, b</bold> MHHNU8536 <bold>c</bold> MHHNU31006, and <bold>d</bold> MHHNU31427. Scale bars: 10 mm.</p></caption><graphic xmlns:xlink="http://www.w3.org/1999/xlink" xlink:href="mycokeys-81-185-g002.jpg" position="float" orientation="portrait" xlink:type="simple" id="oo_574107.jpg"><uri content-type="original_file" xlink:type="simple">https://binary.pensoft.net/fig/574107</uri></graphic></fig></tp:treatment-sec><tp:treatment-sec sec-type="habitat" id="SECID0EIEAI"><title>Habitat.</title><p>Single to scattered in mixed forest dominated by <italic><tp:taxon-name><tp:taxon-name-part taxon-name-part-type="genus" reg="Pinus">Pinus</tp:taxon-name-part></tp:taxon-name></italic> and <italic><tp:taxon-name><tp:taxon-name-part taxon-name-part-type="genus" reg="Quercus">Quercus</tp:taxon-name-part></tp:taxon-name></italic>.</p></tp:treatment-sec><tp:treatment-sec sec-type="distribution" id="SECID0E3EAI"><title>Known distribution.</title><p>Malaysia (type location) (<xref ref-type="bibr" rid="B22">Horak 1979</xref>), China (Hunan Province, Anhui Province).</p></tp:treatment-sec><tp:treatment-sec sec-type="material" id="SECID0EGFAI"><title>Specimens examined.</title><p>China, Hunan Province: Yongshun County, 29 July 2015, MHHNU8536; Yizhang County, 16 September 2016, MHHNU8984; Ningyuan County, 28 May 2017, MHHNU31006; Youxian County, 9 June 2017, MHHNU31042; 18 June 2019, MHHNU31445; Guidong County, 6 July 2018, MHHNU31173; Yongzhou City, 22 May 2019, MHHNU31427; 11 June 2020, MHHNU31875; Qidong County, 2 June 2019, MHHNU31434; Anhui Province, Huangshan City, 11 Aug. 2020, MHHNU32151.</p><fig id="F3" position="float" orientation="portrait"><object-id xmlns:xlink="http://www.w3.org/1999/xlink" content-type="doi" xlink:type="simple">10.3897/mycokeys.81.68485.figure3</object-id><object-id xmlns:xlink="http://www.w3.org/1999/xlink" content-type="arpha" xlink:type="simple">DA08E76A-7A2B-57BF-BE33-1B54A2551B85</object-id><label>Figure 3.</label><caption><p>Microscopic features of <italic><tp:taxon-name><tp:taxon-name-part taxon-name-part-type="genus" reg="Inocybe">Inocybe</tp:taxon-name-part><tp:taxon-name-part taxon-name-part-type="species" reg="squarrosolutea">squarrosolutea</tp:taxon-name-part></tp:taxon-name></italic> (MHHNU31427) <bold>a</bold> basidiospores <bold>b</bold> basidia with probasidium <bold>c</bold> gill edge <bold>d</bold> cheilocystidia and paracystidia <bold>e</bold> pleurocystidia <bold>f</bold> caulocystidia and cauloparacystidia <bold>g, h</bold> pileipellis <bold>i</bold> oleiferous hyphae, and <bold>j</bold> hymenial hyphae. Scale bars: 10 µm.</p></caption><graphic xmlns:xlink="http://www.w3.org/1999/xlink" xlink:href="mycokeys-81-185-g003.jpg" position="float" orientation="portrait" xlink:type="simple" id="oo_574108.jpg"><uri content-type="original_file" xlink:type="simple">https://binary.pensoft.net/fig/574108</uri></graphic></fig></tp:treatment-sec><tp:treatment-sec><!--Section generated to contain objects referenced in tp:taxon-treatment.--><fig id="F6" position="float" orientation="portrait"><object-id xmlns:xlink="http://www.w3.org/1999/xlink" content-type="doi" xlink:type="simple">10.3897/mycokeys.81.68485.figure6</object-id><object-id xmlns:xlink="http://www.w3.org/1999/xlink" content-type="arpha" xlink:type="simple">12426DBE-2F1E-56D1-9307-2BED743E7C5D</object-id><label>Figure 6.</label><caption><p>SEM images showing basidiospores of <bold>a</bold><italic><tp:taxon-name><tp:taxon-name-part taxon-name-part-type="genus" reg="Inocybe">Inocybe</tp:taxon-name-part><tp:taxon-name-part taxon-name-part-type="species" reg="squarrosolutea">squarrosolutea</tp:taxon-name-part></tp:taxon-name></italic><bold>b</bold><italic><tp:taxon-name><tp:taxon-name-part taxon-name-part-type="genus" reg="Inocybe">Inocybe</tp:taxon-name-part><tp:taxon-name-part taxon-name-part-type="species" reg="squarrosofulva">squarrosofulva</tp:taxon-name-part></tp:taxon-name></italic>. Scale bars: 5 µm.</p></caption><graphic xmlns:xlink="http://www.w3.org/1999/xlink" xlink:href="mycokeys-81-185-g006.jpg" position="float" orientation="portrait" xlink:type="simple" id="oo_574111.jpg"><uri content-type="original_file" xlink:type="simple">https://binary.pensoft.net/fig/574111</uri></graphic></fig></tp:treatment-sec><ref-list><ref id="B22"><mixed-citation xmlns:xlink="http://www.w3.org/1999/xlink" xlink:type="simple"><person-group><name name-style="western"><surname>Horak</surname><given-names>E</given-names></name></person-group> (<year>1979</year>) <article-title><italic><tp:taxon-name><tp:taxon-name-part taxon-name-part-type="genus">Astrosporina</tp:taxon-name-part></tp:taxon-name></italic> (<tp:taxon-name><tp:taxon-name-part taxon-name-part-type="order">Agaricales</tp:taxon-name-part></tp:taxon-name>) in Indomalaya and Australasia.</article-title><source>Rijksherbarium, Leiden</source><volume>10</volume>: <fpage>157</fpage>–<lpage>205</lpage>. <ext-link xlink:type="simple" ext-link-type="doi" xlink:href="10.2307/3759513">https://doi.org/10.2307/3759513</ext-link></mixed-citation></ref></ref-list></tp:taxon-treatment>
