# Supplementary material for: Two new toxic yellow Inocybe species from China: morphological characteristics, phylogenetic analyses and toxin detection
Source: MycoKeys. 2021 Aug 3;81:185–204. doi: 10.3897/mycokeys.81.68485 (PMC8355026; doi:10.3897/mycokeys.81.68485)
Supplement: XML Treatment for Inocybe squarrosofulva [file mycokeys.81.68485-treatment2.xml]

<!DOCTYPE tp:taxon-treatment
  PUBLIC "-//TaxonX//DTD Taxonomic Treatment Publishing DTD v0 20100105//EN" "tax-treatment-NSO.dtd">
<tp:taxon-treatment xmlns:tp="http://www.plazi.org/taxpub"><tp:treatment-meta><kwd-group><label>Taxon classification</label><kwd><named-content xmlns:xlink="http://www.w3.org/1999/xlink" content-type="kingdom">Fungi</named-content></kwd><kwd><named-content xmlns:xlink="http://www.w3.org/1999/xlink" content-type="order">Agaricales</named-content></kwd><kwd><named-content xmlns:xlink="http://www.w3.org/1999/xlink" content-type="family">Inocybaceae</named-content></kwd></kwd-group><mixed-citation publication-type="journal"><person-group><name><surname>Li</surname><given-names>Sai Nan</given-names></name><name><surname>Xu</surname><given-names>Fei</given-names></name><name><surname>Jiang</surname><given-names>Ming</given-names></name><name><surname>Liu</surname><given-names>Feng</given-names></name><name><surname>Wu</surname><given-names>Fang</given-names></name><name><surname>Zhang</surname><given-names>Ping</given-names></name><name><surname>Fan</surname><given-names>Yu Guang</given-names></name><name><surname>Chen</surname><given-names>Zuo Hong</given-names></name></person-group><article-title>Two new toxic yellow <italic><tp:taxon-name><tp:taxon-name-part taxon-name-part-type="genus" reg="Inocybe">Inocybe</tp:taxon-name-part></tp:taxon-name></italic> species from China: morphological characteristics, phylogenetic analyses and toxin detection</article-title><source>MycoKeys</source><day>03</day><month>8</month><year>2021</year><volume>81</volume><fpage>185</fpage><lpage>204</lpage><pub-id pub-id-type="doi">10.3897/mycokeys.81.68485</pub-id></mixed-citation></tp:treatment-meta><tp:nomenclature><tp:taxon-name>
              <object-id xmlns:xlink="http://www.w3.org/1999/xlink" content-type="arpha" xlink:type="simple">F57748B0-05EA-5C02-AB27-0C1B3335B868</object-id>
              <tp:taxon-name-part taxon-name-part-type="genus" reg="Inocybe">Inocybe</tp:taxon-name-part>
              <tp:taxon-name-part taxon-name-part-type="species" reg="squarrosofulva">squarrosofulva</tp:taxon-name-part>
              <object-id xmlns:xlink="http://www.w3.org/1999/xlink" content-type="mycobank" xlink:type="simple">839726</object-id>
            </tp:taxon-name><tp:taxon-authority>S.N. Li, Y.G. Fan &amp; Z.H. Chen</tp:taxon-authority><tp:taxon-status xmlns:xlink="http://www.w3.org/1999/xlink" xlink:type="simple">sp. nov.</tp:taxon-status><xref ref-type="fig" rid="F4">Figures 4</xref><xref ref-type="fig" rid="F5">, 5</xref><xref ref-type="fig" rid="F6">, 6b</xref></tp:nomenclature><tp:treatment-sec sec-type="etymology" id="SECID0EKIAI"><title>Etymology.</title><p><italic><tp:taxon-name><tp:taxon-name-part taxon-name-part-type="genus" reg="Squarrosus">Squarrosus</tp:taxon-name-part></tp:taxon-name></italic> (Latin), squamous; <italic><tp:taxon-name><tp:taxon-name-part taxon-name-part-type="genus" reg="Squarrosus"/><tp:taxon-name-part taxon-name-part-type="species" reg="fulvus">fulvus</tp:taxon-name-part></tp:taxon-name></italic> (Latin), brown-orange, referring to its pileus.</p></tp:treatment-sec><tp:treatment-sec sec-type="Holotype" id="SECID0EDJAI"><title>Holotype.</title><p>China. Hunan Province: Zhangjiajie, Badagongshan National Nature Reserve, <named-content xmlns:xlink="http://www.w3.org/1999/xlink" content-type="dwc:verbatimCoordinates" xlink:type="simple"><named-content content-type="geo-json" specific-use="{&#34;type&#34;:&#34;Point&#34;,&#34;coordinates&#34;:[110.240833,30.126167]}" id="NCID0EMJAI" xlink:type="simple">29°67.57'N, 109°74.45'E</named-content></named-content>, alt. 1600 m, on ground in subtropical montane forest, 29 July 2019, Z.H. Chen and S.N. Li, MHHNU31548 (GenBank accession no. <abbrev xmlns:xlink="http://www.w3.org/1999/xlink" xlink:title="internal transcribed spacer" id="ABBRID0ERJAI" xlink:type="simple">ITS</abbrev>: <ext-link xmlns:xlink="http://www.w3.org/1999/xlink" ext-link-type="gen" xlink:href="MZ050799" xlink:type="simple">MZ050799</ext-link>; <abbrev xmlns:xlink="http://www.w3.org/1999/xlink" xlink:title="nuclear ribosomal large subunit" id="ABBRID0E1JAI" xlink:type="simple">nrLSU</abbrev>: <ext-link xmlns:xlink="http://www.w3.org/1999/xlink" ext-link-type="gen" xlink:href="MW715814" xlink:type="simple">MW715814</ext-link>; <italic><abbrev xmlns:xlink="http://www.w3.org/1999/xlink" xlink:title="RNA polymerase II second largest subunit" id="ABBRID0EEKAI" xlink:type="simple">rpb2</abbrev></italic>: <ext-link xmlns:xlink="http://www.w3.org/1999/xlink" ext-link-type="gen" xlink:href="MW574997" xlink:type="simple">MW574997</ext-link>).</p></tp:treatment-sec><tp:treatment-sec sec-type="diagnosis" id="SECID0ENKAI"><title>Diagnosis.</title><p>Small to medium-sized basidiomata. Orange-brown to dark brown pileus with squarrose scales. Yellowish brown to brownish , adnexed lamellae. Stipe equal, stout, with distinctly filamentous annulate cortina, pruinose at apex. Odor like raw potatoes. Nodulose basidiospores with six nodules. Hymenial cystidia are broadly fusoid to lageniform, thick-walled. Differs from <italic><tp:taxon-name><tp:taxon-name-part taxon-name-part-type="genus" reg="Inocybe">Inocybe</tp:taxon-name-part><tp:taxon-name-part taxon-name-part-type="species" reg="squarrosolutea">squarrosolutea</tp:taxon-name-part></tp:taxon-name></italic> in its orange-brown to dark brown pileus, distinctly filamentous annulus, and less nodulose basidiospores.</p><fig id="F4" position="float" orientation="portrait"><object-id xmlns:xlink="http://www.w3.org/1999/xlink" content-type="doi" xlink:type="simple">10.3897/mycokeys.81.68485.figure4</object-id><object-id xmlns:xlink="http://www.w3.org/1999/xlink" content-type="arpha" xlink:type="simple">4EDC94D7-C3CC-5E3F-928C-BA772C84B850</object-id><label>Figure 4.</label><caption><p>Basidiomata of <italic><tp:taxon-name><tp:taxon-name-part taxon-name-part-type="genus" reg="Inocybe">Inocybe</tp:taxon-name-part><tp:taxon-name-part taxon-name-part-type="species" reg="squarrosofulva">squarrosofulva</tp:taxon-name-part></tp:taxon-name></italic><bold>a, b</bold> MHHNU31548 <bold>c, d</bold> MHHNU31927. Scale bars: 10 mm.</p></caption><graphic xmlns:xlink="http://www.w3.org/1999/xlink" xlink:href="mycokeys-81-185-g004.jpg" position="float" orientation="portrait" xlink:type="simple" id="oo_574109.jpg"><uri content-type="original_file" xlink:type="simple">https://binary.pensoft.net/fig/574109</uri></graphic></fig></tp:treatment-sec><tp:treatment-sec sec-type="Basidiomata" id="SECID0E1LAI"><title>Basidiomata.</title><p>Small to medium-sized. Pileus 25–55 mm in diameter, spherical to bell-shaped when young, and gradually flattened to hemispheric or convex; margin strongly in-rolled when young then decurved or slightly uplifted; yellowish (2A5), center covered with yellow ochre (5C7) to brownish yellow (5C8) erect conical fibrillose scales (up to 1.5 mm high, 1–1.5 mm wide), coarsely fibrillose-rimose towards the margin; pileus with crenellated, nonpersisting fibrillose veil remnants at margin. Lamellae adnexed, crowded (ca. 55–70), up to 4 mm wide; yellowish brown (4C7), becoming brownish (5E4) with age, edge concolorous. Stipe 40–80 × 5–8 mm, cylindrical, equal or slightly enlarged at the base, solid; light yellow (2A3) to yellow ochre (5C7); pruinose with few yellowish-brown (4C7) furfuraceous scales at apex; towards the base covered with numerous, yellow-ochre (5C7), woolly-fibrillose, incomplete zones; dry. Cortina conspicuous, annulate, composed of yellow ochre (5C7) fibrils, and remains at the upper part of the stipe. Context: pale yellow (2A5) in pileus and stipe. Odor like raw potatoes.</p><fig id="F5" position="float" orientation="portrait"><object-id xmlns:xlink="http://www.w3.org/1999/xlink" content-type="doi" xlink:type="simple">10.3897/mycokeys.81.68485.figure5</object-id><object-id xmlns:xlink="http://www.w3.org/1999/xlink" content-type="arpha" xlink:type="simple">FC0B13A5-1354-5E13-B878-7882165F8158</object-id><label>Figure 5.</label><caption><p>Microscopic features of <italic><tp:taxon-name><tp:taxon-name-part taxon-name-part-type="genus" reg="Inocybe">Inocybe</tp:taxon-name-part><tp:taxon-name-part taxon-name-part-type="species" reg="squarrosofulva">squarrosofulva</tp:taxon-name-part></tp:taxon-name></italic> (MHHNU31548, holotype) <bold>a, b</bold> basidiospores, <bold>c</bold> basidia with probasidium <bold>d</bold> gill edge <bold>e</bold> pleurocystidia <bold>f</bold> cheilocystidia and paracystidia <bold>g</bold> caulocystidia and cauloparacystidia <bold>h</bold> oleiferous hyphae <bold>i</bold> hymenial hyphae, and <bold>j, k</bold> pileipellis. Scale bars: 10 µm.</p></caption><graphic xmlns:xlink="http://www.w3.org/1999/xlink" xlink:href="mycokeys-81-185-g005.jpg" position="float" orientation="portrait" xlink:type="simple" id="oo_574110.jpg"><uri content-type="original_file" xlink:type="simple">https://binary.pensoft.net/fig/574110</uri></graphic></fig></tp:treatment-sec><tp:treatment-sec sec-type="Basidiospores" id="SECID0EJNAI"><title>Basidiospores.</title><p>(4.5) 5.0–7.0 µm (av. 6.6 μm, SD 1.0 μm) × 4.0–6.0 (7.0) (av. 5.3 μm, SD 0.8 μm) µm, Q = (1.00) 1.10–1.67 (1.75), Qm = 1.26 ± 0.16 (n = 80 of 4 coll.), nodulose with six hemispheric knobs, yellowish-brown with 5% KOH, containing a bright yellow oil droplet of uniform size inside. Basidia: 18–24 × 8–10 µm, 4-spored, clavate to broadly clavate. Pleurocystidia: 36–49 µm (av. 43.8 μm, SD 3.9 μm) × 13–18 µm (av. 15.5 μm, SD 2.6 μm), Q = 2.12–3.46 (n = 30 of 2 coll.), mostly hyaline, few with bright yellow oily inclusions, fusiform to broadly fusiform, with crystalliferous apices, obtuse or truncated at base; thick-walled, walls bright yellow with 5% KOH, up to 2 µm thick towards apex. Cheilocystidia: 30–48 × 9–19 µm, similar to pleurocystidia, hyaline. Cheiloparacystidia: 10–23 × 6–12 µm, abundant among cheilocystidia, obovate, elliptic to clavate, thin-walled, hyaline. Hymenophoral trama: regular to subregular, composed of inflated hyphae, up to 18 μm wide, hyaline to lightly yellow with 5% KOH, thin-walled. Pileipellis: a trichoderm, subregular, consisting of cylindrical hyphae 5–13 µm in diameter, walls pale yellow brown with 5% KOH, smooth, thin-walled. Caulocystidia: present at stipe apex, 23–49 × 9–21 μm, in clusters, thick-walled, walls thinner than pleurocystidia, hyaline or with pale yellow intracellular contents. Cauloparacystidia: 8–19 × 3–10 μm, clavate or broadly clavate, hyaline, thin-walled. Oleiferous hyphae present in pileus and stipe trama, 4–11 μm in diameter, branched. Clamp connections seen on all hyphae.</p><fig id="F6" position="float" orientation="portrait"><object-id xmlns:xlink="http://www.w3.org/1999/xlink" content-type="doi" xlink:type="simple">10.3897/mycokeys.81.68485.figure6</object-id><object-id xmlns:xlink="http://www.w3.org/1999/xlink" content-type="arpha" xlink:type="simple">12426DBE-2F1E-56D1-9307-2BED743E7C5D</object-id><label>Figure 6.</label><caption><p>SEM images showing basidiospores of <bold>a</bold><italic><tp:taxon-name><tp:taxon-name-part taxon-name-part-type="genus" reg="Inocybe">Inocybe</tp:taxon-name-part><tp:taxon-name-part taxon-name-part-type="species" reg="squarrosolutea">squarrosolutea</tp:taxon-name-part></tp:taxon-name></italic><bold>b</bold><italic><tp:taxon-name><tp:taxon-name-part taxon-name-part-type="genus" reg="Inocybe">Inocybe</tp:taxon-name-part><tp:taxon-name-part taxon-name-part-type="species" reg="squarrosofulva">squarrosofulva</tp:taxon-name-part></tp:taxon-name></italic>. Scale bars: 5 µm.</p></caption><graphic xmlns:xlink="http://www.w3.org/1999/xlink" xlink:href="mycokeys-81-185-g006.jpg" position="float" orientation="portrait" xlink:type="simple" id="oo_574111.jpg"><uri content-type="original_file" xlink:type="simple">https://binary.pensoft.net/fig/574111</uri></graphic></fig></tp:treatment-sec><tp:treatment-sec sec-type="habitat" id="SECID0EVOAI"><title>Habitat.</title><p>On soil in subtropical montane forest dominated by <italic><tp:taxon-name><tp:taxon-name-part taxon-name-part-type="genus" reg="Fagus">Fagus</tp:taxon-name-part><tp:taxon-name-part taxon-name-part-type="species" reg="lucida">lucida</tp:taxon-name-part></tp:taxon-name></italic>.</p></tp:treatment-sec><tp:treatment-sec sec-type="distribution" id="SECID0EGPAI"><title>Known distribution.</title><p>Known from the type locality.</p></tp:treatment-sec><tp:treatment-sec sec-type="Other examined specimens" id="SECID0ELPAI"><title>Other examined specimens.</title><p>27 July 2020, Z.H. Chen and S.N. Li, MHHNU31927.</p></tp:treatment-sec></tp:taxon-treatment>
